# Supplementary material for: Long-Term Remission with Novel Combined Immune-Targeted Treatment for Histiocytic Sarcoma Accompanied by Follicular Lymphoma: Case Report and Literature Review
Source: Int J Mol Sci. 2024 Jul 2;25(13):7293. doi: 10.3390/ijms25137293 (PMC11242306; doi:10.3390/ijms25137293)
Supplement: Supplementary file 1 [file ijms-25-07293-s001.zip]

Archive with 2 entries (2 files):
- Supplementary Table 1 The results of NGS for the tumor biopsy specimen.XLSX
- Supplementary Table 2 Summary of literature about patients with histiocytic sarcoma and lymphoid hematologic disorder.xlsx
