# Supplementary material for: Long-Term Remission with Novel Combined Immune-Targeted Treatment for Histiocytic Sarcoma Accompanied by Follicular Lymphoma: Case Report and Literature Review
Source: Int J Mol Sci. 2024 Jul 2;25(13):7293. doi: 10.3390/ijms25137293 (PMC11242306; doi:10.3390/ijms25137293)
Supplement: Supplementary file 1 [file ijms-25-07293-s001.zip › Supplementary Table 2 Summary of literature about patients with histiocytic sarcoma and lymphoid hematologic disorder.xlsx]

## Sheet: Sheet1
Author	Publication year	Age/Sex	Lymphoid neoplasms	Interval between the two neoplasms	Identical monoclonal rearrangement in both neoplasms	Lymphoma cytogenetic	HS cytogenetic	Gene mutation	Treatment of HS	OS (from dignsosis of HS)
Feldman AL	2008	62/M	FL	2 years	Yes	IgH-BCL2	IgH-BCL2	NA	NA	NA
		30/F	FL	12 years	Yes	IgH-BCL2	IgH-BCL2	NA	NA	NA
		60/M	FL	3 years	Yes	IgH-BCL2	IgH-BCL2	NA	NA	NA
		55/F	FL	Synchronous	Yes	IgH-BCL2	IgH-BCL2	NA	NA	NA
		48/F	FL	2 months	Yes	IgH-BCL2	IgH-BCL2	NA	NA	NA
		62/M	FL	Synchronous	Yes	IgH-BCL2	IgH-BCL2	NA	NA	NA
		58/M	FL	Synchronous	NA	NA	NA	NA	NA	NA
		67/M	FL	7 months	NA	IgH-BCL2	IgH-BCL2	NA	NA	NA
Bassarova M	2009	53/M	FL/tDLBCL	13 years	yes	IgH-BCL2, complex Karyotype	IgH-BCL2, Karyotype more complex than FL	NA	SCT (DHAP)	-
		62/M	DLBCL	1 year	yes	IgH-BCL2	IgH-BCL2	NA	SCT (MIME), radiotherapy	-
Zhang D	2009	50/M	FL/tDLBCL	Synchronous	NA	IgH-BCL2	IgH-BCL2	NA	NA	NA
Wang E	2010	61/F	SMZL	1 year	Yes	NA	NA	IGVH hypermutation	NA	NA
		44/F	FL	17 years	NA	NA	IgH-BCL2	IGVH hypermutation	NA	NA
Shao HP	2011	71/M	CLL	1 year	NA	Del 13q	normal	NA	NA	NA
		85/M	CLL	Synchronous	Yes	Del 17p	Del 17p and 13q	NA	NA	NA
Zeng WF	2011	39/M	FL	4 years	yes	IgH-BCL2	IgH-BCL2	NA	SCT (second generation protease inhibitor)	9 months
Hure MC	2012	56/F	MCL	1.5 years	yes	CCND1-IGH	CCND1-IGH	NA	NA	NA
Brunner P	2014	75/F	FL	6 years	yes	IgH-BCL2，del 4	IgH-BCL2	No	No treatment	2 months
Fernandez-Pol S	2016	77/F	FL	Synchronous	NA	IgH-BCL2	IgH-BCL2	NA	NA	NA
Farris M	2018	62/M	FL	13 years	NA	BCL2 rearrangement	BCL2 rearrangement	NA	SCT (BR)	alive
Schünemann C	2020	57/F	FL	Synchronous	No	t(8;14)	t(8;14)	NA	SCT (R-CHOEP)	Died
Péricart S	2020	65/M	FL	Synchronous	Yes	t(14;18)(q32;q21), monosomy 5, structural aberrations of 6q, 9q, and 19q	NA	KMT2D, CREBBP, TNFRSF14, IGLL5, TNFAIP3	SCT (R-CHOP, IFO, VP16)	11 months
Cheng F	2021	70/M	CLL/SLL	Synchronous	Yes	11q22 deletion	11q22 deletion	BRAF V600E	NA	NA
Sabatini PJB	2021	53/F	MZL	NA	yes	No rearrangements	NA	BCL10, CREBBP	SCT (CTX, VP-16, vinblastine)	NA
D'amore ESG	2021	5/F	BL	22 months	NA	t(8;14)(q24;q32)	t(8;14)(q24;q32)	NA	SCT (R-ICE, EPOCH-R), ASCT,radiotherapy, surgery	alive, 87 months
Egan C	2021	38/M	FL	Synchronous	Yes	IgH-BCL2	IgH-BCL2	MAP2K1, POU2AF1, FOXO1, CARD11, MYD88, KMT2D, POU2F2, WHSC1	NA	NA
		54/F	FL	4 months	NA	IgH-BCL2	IgH-BCL2	KRAS, CREBBP, BCL2	NA	NA
		57/M	CLL/SLL	4 months	NA	NA	NA	NRAS, NOTCH1, TP53	NA	NA
Kumar J	2022	75/M	MCL	NA	yes	CCND1 rearrangement	CCND1 rearrangement	NRAS, TP53, NOTCH2, CREBBP, NFKBIE	SCT (Acalabrutinib)	NA
		47/M	DLBCL	Synchronous	NA	NA	NA	DTX1, TET2, IRF8, KMT2D, MAP2K1	NA	NA
Pascaline E	2023	NA/M	BL	2 year	yes	t(8;14)	complex karyotype, MYC::IGH rearrangement	KRAS, TP53	NA	NA
Cheon MJ	2023	59/M	DLBCL	17 years	NA	NA	NA	NA	SCT (CHOP)	alive
Shi CX	2024	78/F	CLL/SLL	2 years	Yes	trisomy 12, del(13q14)	trisomy 12, del(13q14), del(11q22.3)/ATM, trisomy 12, and del(13q14.3)	TP53, telomerase reverse transcriptase gene mutation	Radiotherapy	7 months
Abbreviation
FL: follicular lymphoma; tDLBCL: transformed diffuse large B-cell lymphoma; MZL: marginal zone cell lymphoma; MCL: mantle cell lymphoma; BL: Burkitt's lymphoma; CLL/SLL: Chronic lymphocytic leukemia/small lymphocytic lymphoma; HS: Histiocytic sarcoma; SCT: Systemic chemotherapy; ASCT: Autologous stem cell transplantation
